# Supplementary material for: Suppressive Effects of Gelsemine on Anxiety-like Behaviors Induced by Chronic Unpredictable Mild Stress in Mice
Source: Brain Sci. 2022 Jan 30;12(2):191. doi: 10.3390/brainsci12020191 (PMC8870043; doi:10.3390/brainsci12020191)
Supplement: Supplementary file 1 [file brainsci-12-00191-s001.zip]

Archive with 1 entries (1 files):
- brainsci-1569069-supplementary.pdf
